# Supplementary material for: Valproic Acid Enhances Venetoclax Efficacy in Targeting Acute Myeloid Leukemia
Source: Diseases. 2025 Jan 8;13(1):10. doi: 10.3390/diseases13010010 (PMC11764158; doi:10.3390/diseases13010010)
Supplement: Supplementary file 1 [file diseases-13-00010-s001.zip]

Archive with 1 entries (1 files):
- diseases-3336273-supplementary.pdf
